# Supplementary material for: Predicting drug side effects by multi-label learning and ensemble learning
Source: BMC Bioinformatics. 2015 Nov 4;16:365. doi: 10.1186/s12859-015-0774-y (PMC4634905; doi:10.1186/s12859-015-0774-y)
Supplement: Additional file 1 — Datasets and source codes. (ZIP 13491 kb) [file 12859_2015_774_MOESM1_ESM.zip]

Archive with 1 entries (1 files):
- source codes and datasets 2015-09-05.zip
